# Supplementary material for: ﻿Systematic reinstatement of the Sumatra endemic species Mangiferasumatrana Miq. (Anacardiaceae)
Source: PhytoKeys. 2022 Jun 9;199:129–40. doi: 10.3897/phytokeys.199.80727 (PMC9849000; doi:10.3897/phytokeys.199.80727)
Supplement: XML Treatment for Mangifera sumatrana [file phytokeys.199.80727-treatment1.xml]

<!DOCTYPE tp:taxon-treatment
  PUBLIC "-//TaxonX//DTD Taxonomic Treatment Publishing DTD v0 20100105//EN" "tax-treatment-NSO.dtd">
<tp:taxon-treatment xmlns:tp="http://www.plazi.org/taxpub"><tp:treatment-meta><kwd-group><label>Taxon classification</label><kwd>
                <named-content content-type="kingdom">Plantae</named-content>
              </kwd><kwd>
                <named-content content-type="order">Sapindales</named-content>
              </kwd><kwd>
                <named-content content-type="family">Anacardiaceae</named-content>
              </kwd></kwd-group><mixed-citation publication-type="journal"><person-group><name><surname>Fitmawati</surname><given-names>Fitmawati</given-names></name><name><surname>Juliantari</surname><given-names>Erwina</given-names></name><name><surname>Silvia</surname><given-names>Mega</given-names></name></person-group><article-title>﻿Systematic reinstatement of the Sumatra endemic species <italic><tp:taxon-name><tp:taxon-name-part taxon-name-part-type="genus" reg="Mangifera">Mangifera</tp:taxon-name-part><tp:taxon-name-part taxon-name-part-type="species" reg="sumatrana">sumatrana</tp:taxon-name-part></tp:taxon-name></italic> Miq. (<tp:taxon-name><tp:taxon-name-part taxon-name-part-type="family">Anacardiaceae</tp:taxon-name-part></tp:taxon-name>)</article-title><source>PhytoKeys</source><day>09</day><month>06</month><year>2022</year><volume>199</volume><fpage>129</fpage><lpage>140</lpage><pub-id pub-id-type="doi">10.3897/phytokeys.199.80727</pub-id></mixed-citation></tp:treatment-meta><tp:nomenclature><label>﻿</label><tp:taxon-name>
              <object-id xmlns:xlink="http://www.w3.org/1999/xlink" content-type="arpha" xlink:type="simple">CCB9EDCA-218D-5115-B96E-3599AD9C7437</object-id>
              <tp:taxon-name-part taxon-name-part-type="genus" reg="Mangifera">Mangifera</tp:taxon-name-part>
              <tp:taxon-name-part taxon-name-part-type="species" reg="sumatrana">sumatrana</tp:taxon-name-part>
            </tp:taxon-name><tp:taxon-authority>Miq. first published in Fl. Ned. Ind. 1(2): 630 (1859)</tp:taxon-authority><xref ref-type="fig" rid="F1">Fig. 1</xref></tp:nomenclature><tp:treatment-sec sec-type="material" id="SECID0ECCAG"><title>Type.</title><p>Indonesia. Sumatra, Riau, Pekanbaru, tropical lowland, alt. 32 m, 3 October 2016, <italic>Fitmawati 152</italic> (holotype HR20130073!).</p></tp:treatment-sec><tp:treatment-sec sec-type="diagnosis" id="SECID0EKCAG"><title>Diagnosis.</title><p><italic><tp:taxon-name><tp:taxon-name-part taxon-name-part-type="genus" reg="Mangifera">Mangifera</tp:taxon-name-part><tp:taxon-name-part taxon-name-part-type="species" reg="sumatrana">sumatrana</tp:taxon-name-part></tp:taxon-name></italic> has been considered as a synonym of <italic><tp:taxon-name><tp:taxon-name-part taxon-name-part-type="genus" reg="Mangifera">Mangifera</tp:taxon-name-part><tp:taxon-name-part taxon-name-part-type="species" reg="laurina">laurina</tp:taxon-name-part></tp:taxon-name></italic> Bl. The distinctive characteristics of the <italic><tp:taxon-name><tp:taxon-name-part taxon-name-part-type="genus" reg="Mangifera">M.</tp:taxon-name-part><tp:taxon-name-part taxon-name-part-type="species" reg="sumatrana">sumatrana</tp:taxon-name-part></tp:taxon-name></italic> are panicles pyramidal and not dense, large and flat fruit, prominent fruit beak type, a quantity of fibre in pulp and high stone. <italic><tp:taxon-name><tp:taxon-name-part taxon-name-part-type="genus" reg="Mangifera">M.</tp:taxon-name-part><tp:taxon-name-part taxon-name-part-type="species" reg="laurina">laurina</tp:taxon-name-part></tp:taxon-name></italic> panicles are conical and dense, with small and thick fruit, round in shape and fruit break type is perceptible (Figs <xref ref-type="fig" rid="F1">1</xref>, <xref ref-type="fig" rid="F2">2</xref>).</p><fig id="F1" position="float" orientation="portrait"><object-id xmlns:xlink="http://www.w3.org/1999/xlink" content-type="doi" xlink:type="simple">10.3897/phytokeys.199.80727.figure1</object-id><object-id xmlns:xlink="http://www.w3.org/1999/xlink" content-type="arpha" xlink:type="simple">6998D842-6AB9-5679-BC38-0CF99EF235B6</object-id><label>Figure 1.</label><caption><p><italic><tp:taxon-name><tp:taxon-name-part taxon-name-part-type="genus" reg="Mangifera">Mangifera</tp:taxon-name-part><tp:taxon-name-part taxon-name-part-type="species" reg="sumatrana">sumatrana</tp:taxon-name-part></tp:taxon-name></italic><bold>A</bold> habit <bold>B</bold> adaxial and abaxial surface of leaf <bold>C</bold> pyramidal panicles <bold>D</bold> flowers <bold>E</bold> flowers after anthesis; <bold>F</bold> ovary with swollen disc <bold>G</bold> roundish fruit <bold>H</bold> flattened fruit <bold>I</bold> pulp.</p></caption><graphic xmlns:xlink="http://www.w3.org/1999/xlink" xlink:href="phytokeys-199-129_article-80727__-g001.jpg" position="float" orientation="portrait" xlink:type="simple" id="oo_693718.jpg"><uri content-type="original_file" xlink:type="simple">https://binary.pensoft.net/fig/693718</uri></graphic></fig><fig id="F2" position="float" orientation="portrait"><object-id xmlns:xlink="http://www.w3.org/1999/xlink" content-type="doi" xlink:type="simple">10.3897/phytokeys.199.80727.figure2</object-id><object-id xmlns:xlink="http://www.w3.org/1999/xlink" content-type="arpha" xlink:type="simple">B5A5AB92-210C-57FC-998A-56CC2EA9C1C3</object-id><label>Figure 2.</label><caption><p><italic><tp:taxon-name><tp:taxon-name-part taxon-name-part-type="genus" reg="Mangifera">Mangifera</tp:taxon-name-part><tp:taxon-name-part taxon-name-part-type="species" reg="laurina">laurina</tp:taxon-name-part></tp:taxon-name></italic><bold>A</bold> conical panicles <bold>B</bold> flowers <bold>C</bold> roundish thick fruit.</p></caption><graphic xmlns:xlink="http://www.w3.org/1999/xlink" xlink:href="phytokeys-199-129_article-80727__-g002.jpg" position="float" orientation="portrait" xlink:type="simple" id="oo_693719.jpg"><uri content-type="original_file" xlink:type="simple">https://binary.pensoft.net/fig/693719</uri></graphic></fig></tp:treatment-sec><tp:treatment-sec sec-type="description" id="SECID0EMGAG"><title>Description.</title><p>Tree up to 40 m tall and 100–140 cm in diam., growth habit spreading, bark brownish-white with cream sap, the shoot brownish-yellow and crown semi-circular. <bold><italic>Leaves</italic></bold> dark green, scattered, semi-drooping on branch, chartaceous, oblong-ovate, apex acuminate, base acute, both surfaces smooth, 14.9–15.4 × 4.51–5 cm, thickness 0.12–0.2 cm, mid-rib 13.7–14.2 cm in length, above and below mid-rib prominent, nerves 21–23 pairs, areola reticulation dense, slightly prominent, two branches. Petiole 2.8–3 cm in length, 0.19–0.22 cm in diameter. <bold><italic>Panicles</italic></bold> terminal, semi-erect, yellowish-cream, pyramidal, 9.5–12 cm long, 14.30–15.55 g, non-glomerulate, low flower density. <bold><italic>Flowers</italic></bold> pale yellow with light yellow tinge, 5-merous, after anthesis, pale yellow with orangish-yellow tinge, 0.1–0.2 g, 6–6.5 × 5.5–6.2 cm. Bract yellowish-green, 5, 2.6–3.1 × 1.4–1.6 mm, broadly triangular acuminate, even and hairy, both dorsal and ventral smooth. Sepals light green, 5, 3–3.5 × 1.7–2 mm, broad ovate, acute and hairy and smooth. Petals pale yellow, 5, 5–5.4 × 2–2.3 mm, curved-reflexed outwards, elliptic, apex blunt, not hairy, ridges 5. Disc swollen, broader than ovary. Stamen fertile 1, 2.5–2.8 mm long, staminodes 4–5, filaments adnate to the base, 0.7–0.78 × 0.4–0.5 mm. Ovary rather round, lateral-frontal. Stylus slightly to the side and curved, 2–2.5 mm long. <bold><italic>Fruits</italic></bold> pale yellow, roundish flattened, thickness 0.2–0.3 cm, apex round, 160.41–182 g, 10.8–11.6 × 4.51–5.4 cm, 5.44–6 cm, skin surface texture smooth, non-waxy, density of lenticels on fruit skin sparse, beak pointed, sinus shallow, slope of fruit central shoulder rising and then rounded, fruit stalk insertion oblique, neck prominence absent. Pulp yellow, texture soft, adherence intermediate, quantity of fibre low, 6.13–6.4 cm long, juicy and sweet. 15.5° Brix. Stones oblong, 23.51–25 g, 8.7–9 × 4.22–4.5 cm, 1.14–1.3 cm thickness, fibre texture rough, adherence of fibre to stone weak, veins on stone depressed and pattern of stone venation forked. Polyembryony, 2.22–3 g. <bold><italic>Leaf anatomy</italic></bold> Anomocytic stomata type. Simple epidermis. Simple palisade mesophyll. Upper mid-rib of <italic><tp:taxon-name><tp:taxon-name-part taxon-name-part-type="genus" reg="Mangifera">M.</tp:taxon-name-part><tp:taxon-name-part taxon-name-part-type="species" reg="sumatrana">sumatrana</tp:taxon-name-part></tp:taxon-name></italic> has convex and lower mid-rib has concave shape.</p></tp:treatment-sec><tp:treatment-sec sec-type="distribution" id="SECID0EMHAG"><title>Distribution and habitat.</title><p><italic><tp:taxon-name><tp:taxon-name-part taxon-name-part-type="genus" reg="Mangifera">M.</tp:taxon-name-part><tp:taxon-name-part taxon-name-part-type="species" reg="sumatrana">sumatrana</tp:taxon-name-part></tp:taxon-name></italic> is an endemic species only found in lowland areas in Sumatra (less than 100 m a.s.l.), collected in southern Sumatra and central Sumatra, but is more commonly found in Riau Province, Sumatra, Indonesia.</p></tp:treatment-sec><tp:treatment-sec sec-type="Chemotaxonomy" id="SECID0E4HAG"><title>Chemotaxonomy.</title><p>In addition, several compounds from the alkaloid, alkane, amino acids, benzene, benzoic acid and fatty acyl groups are only found in <italic><tp:taxon-name><tp:taxon-name-part taxon-name-part-type="genus" reg="Mangifera">M.</tp:taxon-name-part><tp:taxon-name-part taxon-name-part-type="species" reg="sumatrana">sumatrana</tp:taxon-name-part></tp:taxon-name></italic> Miq. Conversely, several compounds from the phenolic group (gallic acid), amino acids, benzene and benzoic acid are only found in <italic><tp:taxon-name><tp:taxon-name-part taxon-name-part-type="genus" reg="Mangifera">M.</tp:taxon-name-part><tp:taxon-name-part taxon-name-part-type="species" reg="laurina">laurina</tp:taxon-name-part></tp:taxon-name></italic> Bl (<xref ref-type="bibr" rid="B7">Fitmawati et al. 2021</xref>). Therefore, it can be reported that <italic><tp:taxon-name><tp:taxon-name-part taxon-name-part-type="genus" reg="Mangifera">M.</tp:taxon-name-part><tp:taxon-name-part taxon-name-part-type="species" reg="sumatrana">sumatrana</tp:taxon-name-part></tp:taxon-name></italic> Miq. is not a synonym of <italic><tp:taxon-name><tp:taxon-name-part taxon-name-part-type="genus" reg="Mangifera">M.</tp:taxon-name-part><tp:taxon-name-part taxon-name-part-type="species" reg="laurina">laurina</tp:taxon-name-part></tp:taxon-name></italic> Bl and contradicts the morphological classification of <xref ref-type="bibr" rid="B12">Kostermans and Bompard (1993)</xref>.</p></tp:treatment-sec><tp:treatment-sec sec-type="notes" id="SECID0EXJAG"><title>Notes.</title><p>Geographically, the distribution of <italic><tp:taxon-name><tp:taxon-name-part taxon-name-part-type="genus" reg="Mangifera">M.</tp:taxon-name-part><tp:taxon-name-part taxon-name-part-type="species" reg="sumatrana">sumatrana</tp:taxon-name-part></tp:taxon-name></italic> and <italic><tp:taxon-name><tp:taxon-name-part taxon-name-part-type="genus" reg="Mangifera">M.</tp:taxon-name-part><tp:taxon-name-part taxon-name-part-type="species" reg="laurina">laurina</tp:taxon-name-part></tp:taxon-name></italic> is also different. <italic><tp:taxon-name><tp:taxon-name-part taxon-name-part-type="genus" reg="Mangifera">M.</tp:taxon-name-part><tp:taxon-name-part taxon-name-part-type="species" reg="sumatrana">sumatrana</tp:taxon-name-part></tp:taxon-name></italic> is found in lowland areas of Sumatra (less than 100 m a.s.l.), while <italic><tp:taxon-name><tp:taxon-name-part taxon-name-part-type="genus" reg="Mangifera">M.</tp:taxon-name-part><tp:taxon-name-part taxon-name-part-type="species" reg="laurina">laurina</tp:taxon-name-part></tp:taxon-name></italic> is a cosmopolitan species and is not only found in Sumatra, but also in the Maleisiana area, especially in the highlands (altitude up to 2000 m a.s.l.) (<xref ref-type="bibr" rid="B4">Fitmawati et al. 2013</xref>).</p></tp:treatment-sec><ref-list><ref id="B7"><mixed-citation xmlns:xlink="http://www.w3.org/1999/xlink" xlink:type="simple"><person-group><name name-style="western"><surname>Fitmawati</surname></name><name name-style="western"><surname>Khairunnisa</surname></name><name name-style="western"><surname>Resida</surname><given-names>E</given-names></name><name name-style="western"><surname>Kholifah</surname><given-names>SN</given-names></name><name name-style="western"><surname>Roza</surname><given-names>RM</given-names></name></person-group> (<year>2021</year>) <article-title>Chemotaxonomic study of Sumatran wild mangoes (<italic><tp:taxon-name><tp:taxon-name-part taxon-name-part-type="genus">Mangifera</tp:taxon-name-part></tp:taxon-name></italic> spp.) based on liquid chromatography mass-spectrometry (LC-MS).</article-title><source>SABRAO Journal of Breeding and Genetics</source><volume>53</volume>(<issue>1</issue>): <fpage>27</fpage>–<lpage>43</lpage>.</mixed-citation></ref><ref id="B12"><mixed-citation xmlns:xlink="http://www.w3.org/1999/xlink" xlink:type="simple"><person-group><name name-style="western"><surname>Kostermans</surname><given-names>AJGH</given-names></name><name name-style="western"><surname>Bompard</surname><given-names>JM</given-names></name></person-group> (<year>1993</year>) The Mangoes: Their Botany, Nomenclature, Horticulture, and Utilization. Academic Press, 29–171. <ext-link xlink:href="10.1016/B978-0-12-421920-5.50012-3" ext-link-type="doi" xlink:type="simple">https://doi.org/10.1016/B978-0-12-421920-5.50012-3</ext-link></mixed-citation></ref><ref id="B4"><mixed-citation xmlns:xlink="http://www.w3.org/1999/xlink" xlink:type="simple"><person-group><name name-style="western"><surname>Fitmawati</surname></name><name name-style="western"><surname>Swita</surname><given-names>A</given-names></name><name name-style="western"><surname>Sofiyanti</surname><given-names>N</given-names></name></person-group> (<year>2013</year>) <article-title>Morphological relationship analysis of <italic><tp:taxon-name><tp:taxon-name-part taxon-name-part-type="genus">Mangifera</tp:taxon-name-part></tp:taxon-name></italic> from Central Sumatra.</article-title><source>Floribunda</source><volume>4</volume>(<issue>7</issue>): <fpage>169</fpage>–<lpage>174</lpage>.</mixed-citation></ref></ref-list></tp:taxon-treatment>
